# Supplementary material for: Statistically Validated Urban Heat Island Risk Indicators for UHI Susceptibility Assessment
Source: Int J Environ Res Public Health. 2023 Jan 9;20(2):1172. doi: 10.3390/ijerph20021172 (PMC9859186; doi:10.3390/ijerph20021172)
Supplement: Supplementary file 1 [file ijerph-20-01172-s001.zip]

Archive with 1 entries (1 files):
- ijerph-2046793-supplementary.pdf
